# Supplementary material for: Identification of clinical and virological correlates associated with influenza A candidate vaccine virus (CVV) attenuation in a ferret model
Source: J Virol. 2025 Sep 17;99(10):e01023-25. doi: 10.1128/jvi.01023-25 (PMC12548434; doi:10.1128/jvi.01023-25)
Supplement: Supplemental tables — Tables S1 to S5. [file jvi.01023-25-s0001.xlsx]

## Sheet: Sup Table 1
	Supplemental Table 1: Summary metrics and statistics for clinical and virological parameters among all WT and CVV strains.
	feature	wt_loss	temp	peak_NW	NT	Tr	Lg	Bn	BnOB
	N	28	28	24	23	20	23	23	23
wt	mean	9.50643	1.72321	5.57708	5.73739	4.1625	4.91478	2.38609	3.47452
	CI_lower	8.13088	1.59419	5.11582	5.29844	3.52939	4.36176	1.94659	2.9614
	CI_upper	10.882	1.85224	6.03835	6.17634	4.79561	5.46781	2.82558	3.98764
	median	9.35	1.65	5	5.4	4	4.6	1.5	3.47798
	sd	5.13646	0.481795	1.58854	1.47814	1.97962	1.86227	1.47996	1.72788
	se	0.686388	0.0643826	0.229287	0.217939	0.313005	0.274576	0.218208	0.254762
	min	2.12	0.7	3.8	3.2	1.5	2.2	1.5	1.5
	max	19.8	2.6	8.4	7.9	7.9	7.8	7.5	6.6
	IQR	7.625	0.7	2.9	2.85	3.1475	3.1	1	3.08
CVV	mean	2.65679	0.91725	4.03125	3.92391	2.618	2.09565	1.53043	1.58696
	CI_lower	2.14582	0.793604	3.57449	3.44046	2.19099	1.84933	1.48709	1.46311
	CI_upper	3.16776	1.0409	4.48801	4.40737	3.04501	2.34198	1.57378	1.7108
	median	2.21	0.825	3.95	3.5	2	1.5	1.5	1.5
	sd	1.90802	0.461706	1.57301	1.62799	1.33517	0.829484	0.14596	0.417029
	se	0.254969	0.0616981	0.227045	0.240034	0.21111	0.122301	0.0215206	0.0614875
	min	0	0.2	1.5	1.5	1.5	1.5	1.5	1.5
	max	6.5	1.9	6.6	6.42	5.7	4.1	2.2	3.5
	IQR	3.075	0.55	2.7425	2.65	2.2	1.01	0	0
stats	test	Welch	Two Sample	Two Sample	Two Sample	Two Sample	Welch	Welch	Welch
	p-value	1.33e-07	4e-08	0.001454	0.0002744	0.006289	2.268e-07	0.01132	3.083e-05
	CI_lower	4.75	0.553	0.627	0.889	0.464	1.95	0.213	1.12
	CI_upper	8.95	1.06	2.46	2.74	2.63	3.69	1.5	2.65
	t	6.6148	6.391	3.3875	3.9553	2.8927	6.6319	2.7594	5.0928
	D	6.84964	0.805964	1.54583	1.81348	1.5445	2.81913	0.855652	1.88756

## Sheet: Sup Table 2
	Supplemental Table 2: Summary metrics and statistics for clinical and virological parameters among H5-subtype WT and CVV strains.
	feature	wt_loss	temp	peak_NW	NT	Tr	Lg	Bn	BnOB
	N	16	16	16	15	13	15	15	15
wt	mean	7.7675	1.70312	4.62188	5.14533	3.25154	4.02	2.31867	3.4076
	CI_lower	5.9748	1.52941	4.30626	4.65509	2.64231	3.4439	1.71606	2.81375
	CI_upper	9.5602	1.87684	4.93749	5.63558	3.86076	4.5961	2.92127	4.00144
	median	6.5	1.65	4.675	5.1	3.6	3.5	1.5	3.47798
	sd	4.97227	0.481826	0.875399	1.31289	1.50832	1.54282	1.61381	1.59035
	se	0.878982	0.0851756	0.15475	0.2397	0.295806	0.281679	0.294639	0.290358
	min	2.12	1.1	3.8	3.2	1.5	2.2	1.5	1.5
	max	16.7	2.4	6.6	7.7	6.3	6.8	7.5	6.2
	IQR	6.32	0.8125	1.1	1.45	2.9	2	0.89	2.025
CVV	mean	2.71687	0.827063	3.07375	2.97867	1.93846	1.74467	1.5	1.5
	CI_lower	1.9901	0.680423	2.76287	2.5961	1.58153	1.5448	1.5	1.5
	CI_upper	3.44365	0.973702	3.38463	3.36123	2.29539	1.94453	1.5	1.5
	median	2.45	0.825	2.975	2.97	1.5	1.5	1.5	1.5
	sd	2.0158	0.406724	0.86226	1.02453	0.883684	0.535255	0	0
	se	0.356346	0.0718994	0.152427	0.187053	0.173305	0.0977238	0	0
	min	0	0.2	1.5	1.5	1.5	1.5	1.5	1.5
	max	6.5	1.9	4.2	5.1	4	3.25	1.5	1.5
	IQR	2.815	0.45	1.525	1.375	0	0	0	0
stats	test	Welch	Two Sample	Two Sample	Two Sample	Welch	Welch	Two Sample	Welch
	p-value	0.001234	4.829e-06	2.083e-05	2.494e-05	0.01378	4.524e-05	0.05944	0.0003783
	CI_lower	2.71	0.83	3.07	2.98	1.94	1.74	1.5	1.5
	CI_upper	7.77	1.7	4.62	5.14	3.25	4.02	2.32	3.41
	t	3.77	5.56	5.04	5.04	2.71	5.4	1.96	4.65
	D	5.05063	0.876062	1.54813	2.16667	1.31308	2.27533	0.818667	1.9076

## Sheet: Sup Table 3
	Supplemental Table 3. Ridge regression model results and variable definitions.
		df2	df3	df4
R Squared	Variable definition	0.770219	0.786764	0.754205
(Intercept)		1.77772	1.78987	1.62733
wt_loss	mean maximum weight loss	-0.0192563	-0.026474
wt_loss_num	number of ferrets with detectable weight loss	-0.172053	-0.151552	-0.226357
temp	mean maximum temperature rise	-0.169394	-0.192078	-0.184218
temp_num	number of ferrets with detectable temp rise	-0.664965	-0.651548	-0.75537
peak_NW	peak NW viral titer	0.0190794	0.0326837
peak_NW_num	number of animals with peak NW detected	0.180781	0.242742	0.306796
AUC_avg	average area under curve	7.35316e-11
NT	mean virus titer in nasal turbinates	0.00445288
NT_num	number of animals with virus detected in the nasal turbinates	-0.313476	-0.396623	-0.318826
Tr	mean virus titer in trachea	0.00859832
Tr_num	number of animals with virus detected in trachea	0.095677	0.227898	0.149026
Lg	mean virus titer in lungs	-0.0249024	-0.0254289
Lg_num	number of animals with virus detected in lungs	-0.195829	-0.225773	-0.229105
Bn	mean virus titer in the brain	0.0042622
Bn_num	number of animals with virus detected in the brain	0.249087	0.346056	0.243662
BnOB	mean virus titer in the olfactory bulbs	-0.022344
BnOB_num	number of animals with virus detected in the olfactory bulb	-0.175542	-0.256441	-0.311386
Int	mean virus titer in the intestines	-0.0323734	-0.0763605
Int_num	number of animals with virus detected in the intestines	-0.0311825
Sp	mean virus titer in the spleen	-0.0145397
Sp_num	number of animals with virus detected in the spleen	0.289888	0.331303	0.354595
Brain_num	number of animals with virus detected in either the brain or olfactory bulb	-0.177714	-0.25769	-0.311709
expulm_num	number of animals with virus detected in extrapulmonary organs	-0.0805126
clinical_none	absence of clinical signs	0.167456	0.173513	0.264655
lethargy	presence of lethargy	-0.0794243
nasal	presence of nasal discharge or crusty nose	-0.15144	-0.244869	-0.236673
diahrrea	presence of signs of diahrrea	0.137276	0.143558	0.104957
resp_symps	presence of respiratory symptoms (sneezing, wheezing, labor breathing, dyspnea)	0.0901745
mortality	death reported during the study period	0.166767	0.14139	0.0828691
neuro	presence of neurological symptoms (e.g. incoordination)	0.511633	0.698186	0.43132
Key:			blanks not included

## Sheet: Sup Table 4
	Supplemental Table 4. Lasso regression model results.
	df2	df3	df4
R Squared	0.779945	0.796295	0.761568
(Intercept)	1.87107	1.95555	1.60196
wt_loss	-0.0304695	-0.0364502
wt_loss_num	-0.14073	-0.136722	-0.228111
temp	-0.19275	-0.21005	-0.185731
temp_num	-0.650969	-0.636254	-0.780175
peak_NW	0.0145358	0.0240753
peak_NW_num	0.130858	0.224441	0.332743
AUC_avg	0
NT	0
NT_num	-0.278235	-0.38423	-0.331379
Tr	0
Tr_num	0.220591	0.327942	0.198335
Lg	-0.0112294	-0.018421
Lg_num	-0.2381	-0.263073	-0.234278
Bn	0
Bn_num	0.375373	0.497315	0.353051
BnOB	0
BnOB_num	-0.461077	-0.448513	-0.366359
Int	-0.0729516	-0.128626
Int_num	0
Sp	0
Sp_num	0.228962	0.415514	0.503579
Brain_num	-0.0419531	-0.0962402	-0.357013
expulm_num	0
clinical_none	0.135625	0.122927	0.304275
lethargy	0
nasal	-0.164163	-0.298129	-0.261527
diahrrea	0.0368019	0.111161	0.131986
resp_symps	0
mortality	0.136994	0.0871707	0
neuro	0.687421	0.963579	0.533584
Key:		blanks not included

## Sheet: Sup Table 5
	Supplemental Table 5. GLM regression model results.
Coefficients
	df2	df3	df4	df5
AIC	60	40	37	10
(Intercept)	274.6	339.286	577.16	1820/81
wt_loss	-10.33	-23.192		-88.77
wt_loss_num	-30.27	-11.502	78.07
temp	-77.35	-107.651	-200.09	-581.52
temp_num	-155.5	-126.708	-187.09	-1012.32
peak_NW	28.19	24.626
peak_NW_num	61.19	60.791	-185.04
AUC_avg	1.272e-08
NT	-18.23
NT_num	-41.25	-81.621	-44.97
Tr	8.499
Tr_num	47.76	175.965	306.49	769.16
Lg	-3.043	21.32
Lg_num	-33.07	-165.946	-244.34
Bn	21.52
Bn_num	-18.65	29.887	181.87
BnOB	-10.99
BnOB_num	137.9	95.491	-59.44
Int	-21.19	-83.637
Int_num	-111.5
Sp	-19.92
Sp_num	449.8	24.971	88.31
Brain_num	NA	NA	NA
expulm_num	6.971
clinical_none	-3.725	4.827	62.02
lethargy	6.301
nasal	-159.4	-114.541	-137.6
diahrrea	128.3	91.743	-131.3
resp_symps	47.75
mortality	-240.8	163.923	263.57
neuro	429.7	373.668	-198.71
Degrees of Freedom	55	55	55	55
Residual	26	36	40	51
Null Deviance	77.63	77.63	77.63	77.63
Residual Deviance	1.099e-09	2.659e-09	5.004	6.797e-08
